# Supplementary material for: Metatranscriptomic Sequencing of Medically Important Mosquitoes Reveals Extensive Diversity of RNA Viruses and Other Microbial Communities in Western Australia
Source: Pathogens. 2024 Jan 25;13(2):107. doi: 10.3390/pathogens13020107 (PMC10892203; doi:10.3390/pathogens13020107)
Supplement: Supplementary file 1 [file pathogens-13-00107-s001.zip]

Archive with 1 entries (1 files):
- pathogens-2774923-supplementary.pdf
